# Supplementary material for: Maternal tributyrin supplementation in late pregnancy and lactation improves offspring immunity, gut microbiota, and diarrhea rate in a sow model
Source: Front Microbiol. 2023 Apr 12;14:1142174. doi: 10.3389/fmicb.2023.1142174 (PMC10165498; doi:10.3389/fmicb.2023.1142174)
Supplement: Supplementary file 2 [file Data_Sheet_1.xls]

## Sheet: FAPROTAX功能预测结果表（小猪）
Functional groups	CON1	CON2	CON3	CON4	CON5	CON6	CON7	CON8	CON9	CON10	CON11	CON12	TB1	TB2	TB3	TB4	TB5	TB6	TB7	TB8	TB9	TB10	TB11	TB12
chemoheterotrophy	19476	21210	21987	23878	15034	23638	24255	22928	22439	18321	21809	19914	17693	19564	18116	21150	20722	20039	18064	24729	25122	23760	20640	15404
fermentation	18462	21209	19264	23877	15033	16466	24255	22928	22409	18321	21809	18036	17693	19564	18115	21150	20719	20039	18064	24551	25108	22947	20524	14346
animal_parasites_or_symbionts	11182	12612	12703	6551	3702	6089	15439	12108	17731	10307	13001	10488	6267	12485	8546	6564	6940	9636	6271	15742	20559	17498	10550	3604
human_gut	10992	12609	12669	6549	3673	6073	15325	12059	17727	10040	12986	10466	6264	12482	8500	6548	6937	9601	6225	15615	20541	17495	10445	3351
mammal_gut	10992	12609	12669	6549	3673	6073	15325	12059	17727	10040	12986	10466	6264	12482	8500	6548	6937	9601	6225	15615	20541	17495	10445	3351
human_pathogens_all	1506	8064	5704	308	1354	3237	1881	2663	102	4652	345	1933	2898	7220	1795	1708	1629	1473	862	446	19096	13074	498	1739
human_pathogens_diarrhea	1503	7756	5703	307	1351	3213	1425	2658	101	4616	340	1630	2791	7216	1794	1672	1629	1473	829	446	18149	13066	498	1739
aerobic_chemoheterotrophy	1760	7759	8273	235	1112	10261	876	2658	128	1543	57	2328	2459	702	1771	828	808	1431	198	485	14644	13059	550	1805
nitrate_reduction	891	7775	5569	219	1166	3178	927	2767	109	1905	71	467	2518	722	1793	837	829	1467	269	377	14684	12311	497	858
nitrogen_respiration	837	7764	5563	220	1131	3119	926	2704	105	1857	65	464	2451	710	1782	830	820	1458	199	376	14484	12305	486	826
