# Supplementary material for: Maternal tributyrin supplementation in late pregnancy and lactation improves offspring immunity, gut microbiota, and diarrhea rate in a sow model
Source: Front Microbiol. 2023 Apr 12;14:1142174. doi: 10.3389/fmicb.2023.1142174 (PMC10165498; doi:10.3389/fmicb.2023.1142174)
Supplement: Supplementary file 3 [file Data_Sheet_2.xls]

## Sheet: FAPROTAX功能预测结果表(母猪）
Functional groups	CON1	CON2	CON3	CON4	CON5	CON6	CON7	CON8	CON9	CON10	CON11	CON12	TB1	TB2	TB3	TB4	TB5	TB6	TB7	TB8	TB9	TB10	TB11	TB12
chemoheterotrophy	9125	10720	11966	8729	10915	12907	13065	9760	9315	8959	12013	11585	13115	8418	12034	7076	7283	5624	12320	10134
fermentation	9078	10545	11326	8701	10778	12879	12673	9717	9256	8856	11976	11555	13101	8361	11952	6838	7100	5559	12290	10113
animal_parasites_or_symbionts	1459	946	2143	836	2336	2111	1269	1070	1596	1403	3914	1624	2687	993	2541	1863	464	1197	2321	2346
human_gut	1370	898	2058	743	2152	2066	1225	949	1173	1254	3863	1264	2648	904	2489	1761	254	953	2162	2195
mammal_gut	1370	898	2058	743	2152	2066	1225	949	1173	1254	3863	1264	2648	904	2489	1761	254	953	2162	2195
nitrogen_respiration	562	105	165	198	706	146	65	360	426	295	106	26	64	62	22	56	54	53	42	66
nitrite_ammonification	561	105	164	198	706	146	48	360	426	294	103	26	64	62	22	54	54	52	42	58
nitrite_respiration	561	105	164	198	706	146	48	360	426	294	103	26	64	62	22	54	54	52	42	58
nitrate_reduction	545	67	109	194	704	122	38	358	324	296	107	31	32	62	29	209	45	58	42	140
xylanolysis	64	266	646	86	150	32	439	83	63	125	212	45	13	61	119	256	188	73	39	37
